# Supplementary material for: Q fever in Spain: Description of a new series, and systematic review
Source: PLoS Negl Trop Dis. 2018 Mar 15;12(3):e0006338. doi: 10.1371/journal.pntd.0006338 (PMC5871012; doi:10.1371/journal.pntd.0006338)
Supplement: S1 Database — (XLS) [file pntd.0006338.s004.xls]

## Sheet: Sheet1
AGE	GENDER	ENVIROMENT	DIAGNOSIS DATE	DIAGNOSIS YEAR	RISK EXPOSURE	COPD	LIVER DISEASE	HEART DISEASE	PRESENTATION	FEVER	HEADACHE	DYSPNEA	COUGH	ARTHROMYALGIA	EXANTEMA	ICTERICIA	CHEST PAIN	NEUROLOGICAL SYMPTOMS	ABDOMINAL SYMPTOMS	HOSPITAL ADMISSION	LEUCOCYTES	HEMOGLOBIN	PLATELETS	BILIRRUBIN	GOT	GPT	GGT	AF	CREATININE CLEARANCE	INR	ACUTE:1/CHRONIC:2	CRONIFICATION	DEATH	DOXICICLIN	QUINOLONE	TREATMENT DURATION	SEROLOGYCAL TEST	PHASE II TITLES
82	1	3	2011-12-30	2011	0	0	0	0	1	1	0	1	1	0	0	0	0	0	1	1	26410	14.7	682000	0.6	22	20	34	56	60	1.48	1		1	0	1	7	1	1/256
85	1	1	2012-02-08	2012	0	0	1	0	3	1	0	0	0	0	0	0	0	0	1	1	9000	10.2	278000	0.4	18	25	9	91	60	1.05	1	0	1	0	0		1	1/256
77	1	3	2014-12-03	2014	0	0	0	1	1	1	0	1	1	0	0	0	0	0	0	1	810	11.2	57000	0.6	24	38	27		56	1.25	1	0	0	0	1		1	1/1024
70	1	3	2014-05-20	2014	0	0	0	0	1	0	0	1	0	0	0	0	0	1	0	0	9700	11.6	387000	0.6	27	17	22	254	60	1.08	1	0	0	1	0	14	1	1/512
84	1	3	2014-05-20	2014	0	1	0	1	1	1	0	0	1	0	0	0	0	0	1	1	11850	12.9	244000	0.2	11	8	18	142	45	1	1		0	1	0	12	1	1/512
41	2	2	2014-12-23	2014	0	0	0	0	1	1	0	0	1	1	0	0	1	0	0	1	22600	13.1	314000	0.1	14	61	97	109	60	1	1	0	0	0	0		1	1/256
90	2	2	2014-04-15	2014	0	0	0	0	1	1	0	1	0	0	0	0	0	0	1	1	5080	10.6	264000	0.5	25	14	7	134	41.4	1.08	1	0	0	1	1		1	1/256
74	1	2	2014-12-30	2014	0	1	1	0	1	1	0	1	1	0	0	0	1	0	0	1	8440	15.1	227000	0.3	36	51	28	188	60	1.08	1	0	0	0	1	14	1	1/512
85	1	1	2014-03-28	2014	0	0	0	0	1	0	0	1	0	0	0	0	0	0	0	1	17050	10	103000	1.1	21	32	22	257	60	1.34	1		1	1	0	14	1	1/256
93	1	3	2014-03-03	2014	0	0	0	0	1	1	0	1	1	0	0	0	0	0	0	1	17420	16.24	158000	1.9	31	29			33	1.33	1	0	0	1	0	21	1	1/1024
61	1	3	2014-12-12	2014	0	1	0	0	1	1	0	1	0	0	0	0	0	0	0	1	160	7.3	67000	0.9	15	24	17	80	60		1		0	0	1		1	1/1024
83	2	2	2014-04-09	2014	0	0	0	0	1	1	0	0	1	0	0	0	1	0	0	1	12730	8.9	320000	0.5	15	20	22	203	60	1.17	1	0	0	0	1		1	1/4096
87	1	3	2015-06-05	2015	0	1	0	0	1	1	0	1	1	0	0	0	0	0	0	1	19200	13.1	274000	0.3	29	27	49	99	29.1	1.19	1	0	0	1	0	14	1	1/4096
83	2	3	2015-03-17	2015	0	0	0	0	1	0	0	0	1	0	0	0	0	0	0	1	15800	12.8	269000	0.4	23	20	51	136	60	1.08	1	0	0	0	1	29	1	1/4096
92	2	3	2015-04-22	2015	0	0	0	1	2	1	0	0	0	0	0	0	0	0	1	1	15300	11.6	203000	0.5	38	7	14	79	39		1	0	0	1	0	17	1	1/4096
78	1	2	2015-01-14	2015	0	0	0	1	1	1	0	0	1	0	0	0	0	0	0	1	16700	12.2	65000	0.6	20	45	34	55	47.4	1	1	0	0	0	1	14	1	1/1024
77	1	2	2015-01-26	2015	0	1	0	1	1	1	0	1	1	0	0	0	1	0	0	1	8700	13.4	286000	0.6	26	50	60		48.1	3.46	1	1	0	0	0		1	1/256
50	1	3	2015-01-14	2015	0	0	0	0	1	1	0	1	1	0	0	0	0	0	0	1	11660	12.2	173000	0.3	19	11	10	146	60	1.09	1	0	0	0	1	14	1	1/1024
71	1	2	2015-01-12	2015	0	1	0	0	1	1	0	1	1	0	0	0	1	0	0	1	13600	13.6	260000	0.3	20	43	78	99	60	1.16	1	0	0	0	1	16	1	1/512
38	2	3	2015-02-04	2015	0	0	0	0	1	1	0	0	1	0	0	0	0	0	0	1	16030	12.8	278000	0.7	16	11	14	108	60	0.94	1	0	0	0	1	8	1	1/2048
69	1	3	2015-06-04	2015	0	0	0	1	1	1	0	1	1	0	0	0	1	0	1	1	3340	12.9	142000	0.9	36	41	35	88	60	2.7	1	0	0	1	0	14	1	1/1024
51	1	3	2015-02-03	2015	0	0	0	0	1	1	0	0	1	1	0	0	0	0	0	1	10000	13.3	323000	0.2	21	78	198	124	60	1.04	1	0	0	0	0	14	1	1/2048
88	2	3	2015-03-11	2015	0	0	0	0	1	0	0	1	1	0	0	0	0	0	0	1	5320	12.5	251000	0.3	39	32	105	100	60	1.06	1	0	1	0	1	16	1	1/2048
79	1	3	2015-03-31	2015	0	0	0	1	1	0	0	1	1	0	0	0	0	0	0	1	10320	16.4	178000	0.3	29	52	144	152	34	1.05	1	0		1	0	10	1	1/1024
86	2	3	2015-02-27	2015	1	0	0	1	1	0	0	0	0	0	0	0	0	0	0	1	12470	12.3	225000	2	646	783	182	281	26.9	1.27	1	0	1	1	0	15	1	1/2048
63	1	2	2015-02-10	2015	0	0	0	0	1	1	0	0	1	0	0	0	1	0	0	1	15070	14.3	774000	0.8	29	73	142	313	60	1.12	1	0	0	0	0	9	1	1/8192
70	1	2	2015-05-11	2015	0	1	0	0	2	1	0	0	0	0	0	0	0	1	0	1	15500	13.6	146000	0.7	16	21	40	61	60		1	0	0	1	0	14	1	1/512
64	1	3	2015-02-24	2015	0	1	0	0	1	1	0	1	1	0	0	0	1	0	0	1	15210	17.2	260000	0.4	21	25	20	80	60	1.18	1	0	0	0	1	6	1	1/2048
69	1	2	2015-02-04	2015	0	0	0	0	1	1	0	1	1	0	0	0	1	0	0	1	12700	12	191000	0.2	51	88	66	99	60	1.24	1	0	0	0	1	15	1	1/1024
80	2	2	2014-12-16	2014	0	0	0	0	1	0	0	0	1	0	0	0	0	0	0	1	15050	8.9	488000	1	22	19	25	154	60	0.9	1	0	0	0	0	15	1	1/1024
75	1	2	2015-02-20	2015	0	0	0	1	1	1	0	1	1	0	0	0	0	0	0	1	8360	10.5	204000	0.7	39	40	19	138	60		1	0	0	0	1	25	1	1/2048
71	1	3	2015-04-07	2015	0	1	0	0	1	0	0	1	1	0	0	0	0	0	0	1	12010	16.2	225000	0.3	24	35	34	170	60	1.26	1	0	0	0	1	6	1	1/1024
85	2	3	2015-04-21	2015	0	0	0	0	1	0	0	1	1	0	0	0	0	0	0	1	6540	10.6	205000	0.6	14	26	17	62	49	1.19	1	0	0	0	1	10	1	1/2048
55	1		2015-04-28	2015	0	0	0	0	1	0	0	0	1	0	0	0	1	0	0	1	10650	13.1	157000	0.6	11	27	14	73	60	0.96	1	0	0	0	1	10	1	1/1024
69	1	3	2015-06-04	2015	0	0	0	1	1	0	0	1	1	0	0	0	1	0	0	1	3340	12.9	142000	0.9	36	41	35	88	60	2.7	1	0	0	0	0	10	1	1/256
87	1	3	2015-06-05	2015	0	0	0	0	1	1	0	1	1	0	0	0	0	0	0	1	19200	13.1	274000	0.3	27	29	48	99	29	1.19	1	0	0	1	1	14	1	1/1024
67	2		2015-08-20	2015	0	0	0	0	1	0	0	0	1	0	0	0	0	0	0	0	7500	11.6	289000	0.3	15	25	26	67	60	1.12	1	0	0	0	0	0	1	1/4096
33	2	3	2015-08-13	2015	1	0	0	1	3	1	0	0	0	0	0	0	0	0	0	1	5800	13	111000	0.8	23	29	18	95	60		2	1	0	0	0	0	1	1/1024
90	1	1	2015-09-01	2015	0	0	0	1	1	1	0	1	1	0	0	1	0	0	1	1	9910	9.1	94000	1.7	19	48	193	364	39.7	1.28	1	0	1	0	0	28	1	1/16384
